# Supplementary material for: Conserving avian evolutionary history can effectively safeguard future benefits for people
Source: Sci Adv. 2023 Sep 20;9(38):eadh4686. doi: 10.1126/sciadv.adh4686 (PMC10511189; doi:10.1126/sciadv.adh4686)
Supplement: Supplementary file 2 — Data S1 [file sciadv.adh4686_data_s1.zip]

Archive with 1 entries (1 files):
- adh4686_Data_S1.RData
